# Supplementary material for: Risk of Mortality in Association with Pregnancy in Women Following Motor Vehicle Crashes: A Systematic Review and Meta-Analysis
Source: Int J Environ Res Public Health. 2022 Jan 14;19(2):911. doi: 10.3390/ijerph19020911 (PMC8775890; doi:10.3390/ijerph19020911)
Supplement: Supplementary file 1 [file ijerph-19-00911-s001.zip]

Archive with 2 entries (2 files):
- supplementary materials.pdf
- __MACOSX/._supplementary materials.pdf
